# Supplementary material for: Coronary artery spasms and/or coronary air embolisms and contrast-induced encephalopathy during cryoablation of atrial fibrillation: a case report
Source: Eur Heart J Case Rep. 2025 Aug 22;9(9):ytaf413. doi: 10.1093/ehjcr/ytaf413 (PMC12418943; doi:10.1093/ehjcr/ytaf413)
Supplement: ytaf413_Supplementary_Data [file ytaf413_supplementary_data.zip]

Archive with 2 entries (2 files):
- Video 1A.mp4
- Video 1B.mp4
